# Supplementary material for: Transcriptomics Unveil Canonical and Non-Canonical Heat Shock-Induced Pathways in Human Cell Lines
Source: Int J Mol Sci. 2025 Jan 26;26(3):1057. doi: 10.3390/ijms26031057 (PMC11816735; doi:10.3390/ijms26031057)
Supplement: Supplementary file 1 [file ijms-26-01057-s001.zip]

Archive with 31 entries (20 files):
- ijms-3424027-supplementary/
- ijms-3424027-supplementary/Supplemental Materials-R1.pdf
- ijms-3424027-supplementary/Supplementary data 1/
- ijms-3424027-supplementary/Supplementary data 1/Appendix 2_R1.zip
- ijms-3424027-supplementary/Supplementary data 1/Detailed Transcriptomics Analysis.docx
- ijms-3424027-supplementary/Supplementary data 2/
- ijms-3424027-supplementary/Supplementary data 2/Appendix 2_R1.zip
- ijms-3424027-supplementary/Supplementary Table 1.xlsx
- ijms-3424027-supplementary/__MACOSX/
- ijms-3424027-supplementary/__MACOSX/._Appendix 1
- ijms-3424027-supplementary/__MACOSX/._Supplemental Materials-R1.pdf
- ijms-3424027-supplementary/__MACOSX/._Supplementary Table 1.xlsx
- ijms-3424027-supplementary/__MACOSX/Appendix 1/
- ijms-3424027-supplementary/__MACOSX/Appendix 1/._Detailed Transcriptomics Analysis.docx
- ijms-3424027-supplementary/__MACOSX/Appendix 2/
- ijms-3424027-supplementary/__MACOSX/Appendix 2/._Appendix 2_R1.zip
- Supplemental Materials-R1.pdf
- Supplementary data 1/
- Supplementary data 1/Appendix 2_R1.zip
- Supplementary data 1/Detailed Transcriptomics Analysis.docx
- Supplementary data 2/
- Supplementary data 2/Appendix 2_R1.zip
- Supplementary Table 1.xlsx
- __MACOSX/
- __MACOSX/._Appendix 1
- __MACOSX/._Supplemental Materials-R1.pdf
- __MACOSX/._Supplementary Table 1.xlsx
- __MACOSX/Appendix 1/
- __MACOSX/Appendix 1/._Detailed Transcriptomics Analysis.docx
- __MACOSX/Appendix 2/
- __MACOSX/Appendix 2/._Appendix 2_R1.zip
