# Supplementary material for: Transcriptomics Unveil Canonical and Non-Canonical Heat Shock-Induced Pathways in Human Cell Lines
Source: Int J Mol Sci. 2025 Jan 26;26(3):1057. doi: 10.3390/ijms26031057 (PMC11816735; doi:10.3390/ijms26031057)
Supplement: Supplementary file 1 [file ijms-26-01057-s001.zip › ijms-3424027-supplementary/Supplementary Table 1.xlsx]

## Sheet: HEK293
hgnc_symbol	0RvsControl_l2fc_B1	0RvsControl_padj_B1	0RvsControl_l2fc_B2	0RvsControl_padj_B2	8RvsControl_l2fc_B1	8RvsControl_padj_B1	8RvsControl_l2fc_B2	8RvsControl_padj_B2	Longform Gene Name	Refseq
BAG1	-0.30871	0.011045	-0.12282	0.172172	-0.39607	0.000953	0.04126	0.73426	BAG Cochaperone 1	NM_001172415.2, NM_001349286.2, NM_001349299.2, NM_004323.6
BAG2	0.223096	0.078242	0.07563	0.387521	-0.0935	0.555365	0.057945	0.565411	BAG Cochaperone 2	NM_004282.4
BAG3	3.33371	0	2.46849	0	1.44935	6.4135e-83	0.495586	7.35555e-18	BAG Cochaperone 3	NM_004281.4
BAG4	0.12451	0.513404	0.308893	0.00057	-0.27778	0.101675	-0.05073	0.714022	BAG Cochaperone 4	NM_001204878.2, NM_004874.4
BAG5	0.004773	0.98203	0.205318	0.016889	0.166698	0.060452	0.111812	0.276569	BAG Cochaperone 5	NM_001015048.3, NM_001015049.5, NM_004873.4
BAG6	-0.40776	3.0163e-08	-0.21114	1.28271e-05	-0.27243	0.000473	-0.03645	0.614607	BAG Cochaperone 6	NM_001098534.2, NM_001199697.2, NM_001199698.2, NM_001387940.1, NM_001387942.1, NM_001387943.1, NM_001387944.1, NM_001387946.1, NM_001387949.1, NM_001387951.1, NM_001387954.1, NM_001387955.1, NM_001387956.1, NM_001387958.1, NM_001387961.1, NM_001387963.1, NM_001387964.1, NM_001387965.1, NM_001387982.1, NM_001387983.1, NM_001387984.1, NM_001387985.1, NM_001387986.1, NM_001387987.1, NM_001387988.1,…
DNAJA1	0.948843	5.94e-47	0.542531	5.34e-20	-0.186921	0.0179772	-0.634151	1.09433e-26	DnaJ Heat Shock Protein Family (Hsp40) Member A1	NM_001314039.2 , NM_001539.4
DNAJA2	0.132678	0.135382	0.135136	0.042162	-0.334787	2.65999e-05	-0.334271	2.39228e-08	DnaJ Heat Shock Protein Family (Hsp40) Member A2	NM_005880.4
DNAJA3	-0.064421	0.499017	-0.06656	0.423453	-0.142829	0.0890091	-0.052399	0.584437	DnaJ Heat Shock Protein Family (Hsp40) Member A3	NM_001135110.3, NM_001286516.2, NM_005147.6
DNAJA4	0.628988	0.00313211	0.434876	0.054468	1.15006	1.72718e-09	0.944908	4.8703e-07	DnaJ Heat Shock Protein Family (Hsp40) Member A4	NM_001130182.2, NM_001130183.2, NM_001387384.1, NM_001387385.1, NM_001387386.1, NM_001387387.1, NM_001387388.1, NM_018602.4
DNAJB1	4.51733	0	4.71246	0	1.69483	2.20203e-145	1.05047	5.10392e-225	DnaJ Heat Shock Protein Family (Hsp40) Member B1	NM_001300914.2, NM_001313964.2, NM_006145.3
DNAJB11	-0.0440717	0.799046	-0.12172	0.158247	0.488571	2.34021e-05	0.186979	0.0228077	DnaJ Heat Shock Protein Family (Hsp40) Member B11	NM_001378451.1, NM_016306.6
DNAJB12	0.201391	0.0931413	-0.30527	2.27e-08	0.0540071	0.736272	0.0197719	0.832698	DnaJ Heat Shock Protein Family (Hsp40) Member B12	NM_001002762.5, NM_001365080.3, NM_001365081.3, NM_017626.7
DNAJB13	-0.00865991	1	-0.48879	0.461504	0.544226	0.328019	0.0856841	NA	DnaJ Heat Shock Protein Family (Hsp40) Member B13	NM_001377263.1, NM_153614.4
DNAJB14	-0.589178	5.44e-07	-0.10517	0.340225	0.0874146	0.600677	-0.0702946	0.591732	DnaJ Heat Shock Protein Family (Hsp40) Member B14	NM_001031723.4, NM_001278310.2, NM_001278311.2, NM_024920.3
DNAJB2	0.533098	0.000489732	0.407026	3.87e-11	-0.0393781	0.87737	-0.228023	0.000807518	DnaJ Heat Shock Protein Family (Hsp40) Member B2	NM_001039550.2, NM_006736.6
DNAJB4	2.12594	1.53e-109	1.94286	1.59e-128	0.240665	0.0525393	-0.368689	0.00014369	DnaJ Heat Shock Protein Family (Hsp40) Member B4	NM_001317099.2, NM_001317100.2, NM_001317101.2, NM_001317102.2, NM_001317103.2, NM_007034.5
DNAJB5	-0.506215	0.0248807	-0.12777	0.432047	-0.53035	0.0202804	-1.18252	2.33502e-22	DnaJ Heat Shock Protein Family (Hsp40) Member B5	NM_001135004.3, NM_001135005.3, NM_001349723.3, NM_001349724.2, NM_001349725.2, NM_012266.6
DNAJB6	1.47819	2.03e-122	0.50818	9.99e-35	0.766279	1.35592e-31	0.31443	2.76047e-13	DnaJ Heat Shock Protein Family (Hsp40) Member B6	NM_001363676.1, NM_005494.3, NM_058246.4
DNAJB7	0.216928	0.75069	1.02626	0.178129	0.196178	0.786935	1.03996	NA	DnaJ Heat Shock Protein Family (Hsp40) Member B7	NM_145174.2
DNAJB9	-0.447793	0.000420885	0.086514	0.423285	-0.145241	0.35354	-0.135766	0.197442	DnaJ Heat Shock Protein Family (Hsp40) Member B9	NM_012328.3
DNAJC1	-0.0931805	0.435432	-0.17848	0.025853	-0.240284	0.0190851	-0.028058	0.820834	DnaJ Heat Shock Protein Family (Hsp40) Member C1	NM_022365.4
DNAJC10	-0.294569	0.0107657	-0.12537	0.02316	-0.139006	0.305497	-0.134054	0.0174911	DnaJ Heat Shock Protein Family (Hsp40) Member C10	NM_001271581.3, NM_018981.4
DNAJC11	0.285031	3.52e-05	0.097346	0.5452	0.0222391	0.844993	0.241736	0.0854271	DnaJ Heat Shock Protein Family (Hsp40) Member C11	NM_018198.4
DNAJC12	-0.127574	0.368858	-0.01517	0.911238	-0.289707	0.0219882	-0.16834	0.0668079	DnaJ Heat Shock Protein Family (Hsp40) Member C12	NM_021800.3, NM_201262.2
DNAJC13	0.264746	0.101636	0.190063	0.049056	-0.232169	0.177045	-0.0640844	0.627829	DnaJ Heat Shock Protein Family (Hsp40) Member C13	NM_001329126.2, NM_015268.4, NM_173823.1
DNAJC14	-0.609379	2.04e-06	-0.78305	1.22e-05	-0.300255	0.0336252	0.310783	0.141243	DnaJ Heat Shock Protein Family (Hsp40) Member C14	NM_001394687.1, NM_001394688.1, NM_001394689.1, NM_001394690.1, NM_032364.6
DNAJC15	0.827222	6.11e-08	0.156372	0.194007	0.30329	0.109211	0.0406386	0.812192	DnaJ Heat Shock Protein Family (Hsp40) Member C15	NM_013238.3
DNAJC16	0.748311	1.08e-12	0.333821	0.000267	0.0874281	0.578415	0.0402089	0.787491	DnaJ Heat Shock Protein Family (Hsp40) Member C16	NM_001287811.2, NM_015291.4
DNAJC17	-0.373655	0.000847296	-0.36112	0.000259	0.164786	0.193689	0.0908344	0.495102	DnaJ Heat Shock Protein Family (Hsp40) Member C17	NM_018163.3
DNAJC18	-0.337486	0.00502029	-0.15552	0.303599	-0.392398	0.00108788	-0.123098	0.475841	DnaJ Heat Shock Protein Family (Hsp40) Member C18	NM_152686.4
DNAJC19	-0.0488809	0.759397	-0.03219	0.804574	-0.173818	0.184673	0.0380869	0.781966	DnaJ Heat Shock Protein Family (Hsp40) Member C19	NM_001190233.2, NM_145261.4, NM_201259.1, NM_201260.1, NM_201261.1
DNAJC2	0.476359	1.21e-06	0.298544	0.00026	0.0989193	0.455637	-0.00244634	0.993298	DnaJ Heat Shock Protein Family (Hsp40) Member C2	NM_001129887.3, NM_001362667.2, NM_001362668.2, NM_014377.3
DNAJC21	0.254342	0.00162434	0.133098	0.067101	-0.254763	0.00216119	-0.0599484	0.51883	DnaJ Heat Shock Protein Family (Hsp40) Member C21	NM_001012339.3, NM_001348420.2, NM_194283.4
DNAJC22	-0.481968	6.28e-05	-0.21579	0.099394	0.395885	0.00107717	0.731756	1.84425e-11	DnaJ Heat Shock Protein Family (Hsp40) Member C22	NM_001304944.2, NM_024902.4
DNAJC24	-0.0244732	0.915076	-0.02252	0.890925	0.0461555	0.830706	0.0655056	0.658732	DnaJ Heat Shock Protein Family (Hsp40) Member C24	NM_181706.5
DNAJC25	0.944944	9.06e-19	0.802537	5.06e-18	0.268835	0.0390076	-0.0063884	0.977099	DnaJ Heat Shock Protein Family (Hsp40) Member C25	NM_001015882.3
DNAJC27	-0.542802	0.015478	0.05897	0.842396	0.0976105	0.7558	-0.142	0.608046	DnaJ Heat Shock Protein Family (Hsp40) Member C27	NM_001198559.1, NM_016544.3
DNAJC28	-0.337479	0.329217	-0.87261	0.026764	0.541841	0.0803586	0.174794	0.760939	DnaJ Heat Shock Protein Family (Hsp40) Member C28	NM_001040192.3, NM_001320746.3, NM_017833.5
DNAJC3	0.130405	0.363536	-0.08631	0.387443	0.127643	0.390953	-0.108051	0.289762	DnaJ Heat Shock Protein Family (Hsp40) Member C3	NM_006260.5
DNAJC30	-0.182598	0.418882	-0.17327	0.23258	0.158889	0.501826	0.235109	0.0893447	DnaJ Heat Shock Protein Family (Hsp40) Member C30	NM_032317.3
DNAJC4	0.00741008	0.985457	0.109984	0.346865	0.0731952	0.722855	-0.0814436	0.550072	DnaJ Heat Shock Protein Family (Hsp40) Member C4	NM_001307980.1, NM_001307981.1, NM_005528.4
DNAJC5	0.0669413	0.541297	-0.05087	0.504071	-0.134584	0.171731	0.0955819	0.176224	DnaJ Heat Shock Protein Family (Hsp40) Member C5	NM_025219.3
DNAJC5G	-0.452018	0.23561	0.121708	0.877	0.654504	0.0592927	0.732492	NA	DnaJ Heat Shock Protein Family (Hsp40) Member C5 Gamma	NM_001303127.2, NM_001303128.2, NM_173650.3
DNAJC6	-0.608473	1.48e-05	-0.20305	0.238474	-0.782015	2.43858e-08	-0.283059	0.0965434	DnaJ Heat Shock Protein Family (Hsp40) Member C6	NM_001256864.2, NM_001256865.2, NM_014787.4
DNAJC7	0.550499	3.05e-24	0.063928	0.394028	-0.0750211	0.308769	0.147682	0.0259944	DnaJ Heat Shock Protein Family (Hsp40) Member C7	NM_001144766.3, NM_003315.4
DNAJC8	0.114174	0.187739	0.017639	0.838144	-0.0192256	0.878833	0.233111	2.09523e-05	DnaJ Heat Shock Protein Family (Hsp40) Member C8	NM_014280.3
DNAJC9	0.0382153	0.809113	-0.22188	0.030564	-0.131273	0.320019	0.147539	0.204589	DnaJ Heat Shock Protein Family (Hsp40) Member C9	NM_015190.5
HSP90AA1	1.86053	8.34798e-144	0.966964	3.18e-36	1.31655	3.01608e-71	2.14133	4.74e-179	Heat Shock Protein 90 Alpha Family Class A Member 1	NM_001017963.3, NM_005348.4
HSP90AB1	1.33416	5.00621e-131	0.772651	5.18e-43	1.02516	1.35055e-76	1.46268	1.67e-155	Heat Shock Protein 90 Alpha Family Class B Member 1	NM_001271969.2, NM_001271970.2, NM_001271971.2, NM_001271972.2, NM_001371238.1, NM_007355.4
HSP90B1	-0.31646	3.92273e-06	-0.18886	1.32e-05	0.310298	7.96565e-06	-0.10526	0.0312431	Heat Shock Protein 90 Beta Family Member 1	NM_003299.3
HSPA12A	0.0830484	0.392279	0.070228	0.617315	0.24634	0.00229585	-0.129289	0.335576	Heat Shock Protein Family A (Hsp70) Member 12A	NM_001330164.2, NM_025015.3
HSPA12B	-0.601705	0.0873936	-0.16726	0.623807	0.430774	0.224667	0.528863	0.0505542	Heat Shock Protein Family A (Hsp70) Member 12B	NM_001197327.2, NM_001318322.2, NM_052970.5
HSPA13	-1.00557	5.4e-16	-0.53817	2.53e-11	-0.536674	4.83928e-05	-0.2759	0.00190833	Heat Shock Protein Family A (Hsp70) Member 13	NM_006948.5
HSPA14	-0.115227	0.380161	0.104917	0.232995	0.22704	0.0513685	0.304855	4.33248e-05	Heat Shock Protein Family A (Hsp70) Member 14	NM_001037538.1, NM_001278205.1, NM_016299.4
HSPA1A	3.98253	0	3.54285	0	2.59178	6.72209e-136	0.669003	1.3134e-34	Heat Shock Protein Family A (Hsp70) Member 1A	NM_005345.6
HSPA1B	4.16613	0	3.96165	0	2.05487	3.66569e-101	0.701488	8.66133e-67	Heat Shock Protein Family A (Hsp70) Member 1B	NM_005346.6
HSPA1L	4.62171	0	3.90612	0	1.25351	1.51498e-20	0.0245947	0.914946	Heat Shock Protein Family A (Hsp70) Member 1 Like	NM_005527.4
HSPA2	-0.300539	0.0171893	-0.02943	0.854316	-0.380162	0.00218367	-0.553093	1.59416e-08	Heat Shock Protein Family A (Hsp70) Member 2	NM_001387931.1, NM_021979.4
HSPA4	0.647554	1.42507e-13	0.318952	8.12e-12	0.170072	0.110764	0.628709	1.5e-45	Heat Shock Protein Family A (Hsp70) Member 4	NM_002154.4, NM_198431.1
HSPA4L	1.45702	1.9238e-57	0.355985	1.27e-08	1.03927	1.34361e-28	1.19785	1.22e-97	Heat Shock Protein Family A (Hsp70) Member 4 Like	NM_001317381.2, NM_001317382.2, NM_001317383.2, NM_014278.4
HSPA5	-0.48285	1.49e-18	-0.26955	4.94e-08	0.987372	1.14241e-78	-0.000154963	1	Heat Shock Protein Family A (Hsp70) Member 5	NM_005347.5
HSPA6	5.87397	0	8.84973	0	4.43389	0	6.06982	0	Heat Shock Protein Family A (Hsp70) Member 6	NM_002155.5
HSPA7	5.97497	6.37e-16	7.88353	5.63e-85	5.70987	2.60085e-14	4.99726	4.97415e-33	Heat Shock Protein Family A (Hsp70) Member 7 (Pseudogene)	NA
HSPA8	1.07904	4.51e-32	0.776503	4.51e-05	-0.556778	1.09142e-08	-0.849675	8.92552e-06	Heat Shock Protein Family A (Hsp70) Member 8	NM_006597.6, NM_153201.4
HSPA9	0.124835	0.0707464	0.005529	0.953913	-0.271174	1.5697e-05	-0.0195155	0.817377	Heat Shock Protein Family A (Hsp70) Member 9	NM_004134.7
HSPB1	1.97898	4.87e-47	1.45104	3.88e-86	1.9299	3.18483e-44	2.14808	4.52653e-190	Heat Shock Protein Family B (Small) Member 1	NM_001540.5
HSPB11	-0.128861	0.365818	0.009623	0.955266	0.111705	0.456526	0.0278604	0.859258	NA	NA
HSPB6	0.557954	0.178118	0.292732	0.610158	0.0968934	0.872643	-0.20419	0.764493	Heat Shock Protein Family B (Small) Member 6	NM_144617.3
HSPB7	-0.720194	0.617946	NA	NA	0.494014	NA	NA	NA	Heat Shock Protein Family B (Small) Member 7	NM_001349682.2, NM_001349683.2, NM_001349685.2, NM_001349686.2, NM_001349687.2, NM_001349688.2, NM_001349689.2, NM_014424.5
HSPB8	-0.0904933	0.464057	0.01503	0.895535	0.163646	0.140725	0.0227216	0.846545	Heat Shock Protein Family B (Small) Member 8	NM_014365.3
HSPB9	0.289796	0.481834	-0.04307	0.929352	0.231169	0.60915	0.316045	0.368482	Heat Shock Protein Family B (Small) Member 9	NM_033194.3
HSPBAP1	0.404299	0.012656	0.324446	0.0051973	0.505422	0.00147347	0.29829	0.0133422	HSPB1 Associated Protein 1	NM_001320728.2, NM_024610.6
HSPBP1	0.070497	0.699462	-0.0935	0.271779	-0.26982	0.0605607	-0.00884	0.949564	HSPA (Hsp70) Binding Protein 1	NM_001130106.2, NM_001297600.2, NM_012267.5
HSPD1	1.57742	2.16e-150	0.730248	8.41e-52	1.03625	5.36809e-64	1.75139	2.81257e-293	Heat Shock Protein Family D (Hsp60) Member 1	NM_002156.5, NM_199440.2
HSPE1	2.21163	1.28267e-26	1.23841	8.49e-36	1.36293	3.03754e-10	1.71375	5.89e-69	Heat Shock Protein Family E (Hsp10) Member 1	NM_002157.3
HSPH1	3.92119	0	2.89316	0	2.72663	2.97399e-258	2.97511	0	Heat Shock Protein Family H (Hsp110) Member 1	NM_001286503.2, NM_001286504.1, NM_001286505.1, NM_001349704.2, NM_006644.4

## Sheet: HeLa
hgnc_symbol	0RvsControl_l2fc_B1	0RvsControl_padj_B1	0RvsControl_l2fc_B2	0RvsControl_padj_B2	8RvsControl_l2fc_B1	8RvsControl_padj_B1	8RvsControl_l2fc_B2	8RvsControl_padj_B2	Refseq	Longform Gene Name
BAG1	-0.248549	0.0366004	0.321878	1.4769e-05	-0.123578	0.379506	0.276099	0.000133023	NM_001172415.2 , NM_001349286.2 , NM_001349299.2 , NM_004323.6	BAG Family Molecular Chaperone Regulator 1
BAG2	-0.191276	0.146565	0.068975	0.461889	0.29837	0.0100536	0.683207	5.48688e-27	NM_004282.4	BAG Family Molecular Chaperone Regulator 2
BAG3	2.73534	0	3.63859	0	0.574093	1.34467e-12	1.91021	6.94554e-234	NM_004281.4	BAG Family Molecular Chaperone Regulator 3
BAG4	0.439341	0.00611093	0.303154	0.00203619	0.0840811	0.72986	0.0156156	0.942555	NM_001204878.2 , NM_004874.4	BAG Family Molecular Chaperone Regulator 4
BAG5	0.0162709	0.933216	0.129374	0.198316	-0.0388912	0.765629	0.0290402	0.827138	NM_001015048.3 , NM_001015049.5 , NM_004873.4	BAG Family Molecular Chaperone Regulator 5
BAG6	-0.149329	0.108349	0.000529789	1	-0.155905	0.0858295	-0.246511	1.14461e-06	NM_001098534.2 , NM_001199697.2 , NM_001199698.2 , NM_001387940.1 , NM_001387942.1	BAG Family Molecular Chaperone Regulator 6
DNAJA1	1.07463	3.26977e-63	1.22146	2.2258e-94	-0.556125	3.03599e-16	0.145816	0.0349326	NM_001314039.2 , NM_001539.4	DnaJ Heat Shock Protein Family (Hsp40) Member A1
DNAJA2	-0.0264779	0.866103	0.0858651	0.291839	-0.0922845	0.397035	0.0696793	0.376493	NM_005880.4	DnaJ Heat Shock Protein Family (Hsp40) Member A2
DNAJA3	-0.0815239	0.415242	-0.0735862	0.401425	0.442825	1.60616e-10	0.518244	5.90365e-17	NM_001135110.3, NM_001286516.2, NM_005147.6	DnaJ Heat Shock Protein Family (Hsp40) Member A3
DNAJA4	2.96818	0	2.22416	8.63041e-193	2.65647	0	3.06816	0	NM_001130182.2, NM_001130183.2, NM_001387384.1, NM_001387385.1, NM_001387386.1, NM_001387387.1, NM_001387388.1, NM_018602.4	DnaJ Heat Shock Protein Family (Hsp40) Member A4
DNAJB1	4.86805	0	4.73365	0	1.424	1.30706e-100	2.45989	0	NM_001300914.2, NM_001313964.2, NM_006145.3	DnaJ Heat Shock Protein Family (Hsp40) Member B1
DNAJB11	-0.0407046	0.851542	0.165933	0.0453536	0.406228	0.000550245	-0.192834	0.0121315	NM_001378451.1, NM_016306.6	DnaJ Heat Shock Protein Family (Hsp40) Member B11
DNAJB12	-0.22229	0.0791964	-0.116788	0.0773852	0.0125292	0.968833	0.0785426	0.233305	NM_001002762.5, NM_001365080.3, NM_001365081.3, NM_017626.7	DnaJ Heat Shock Protein Family (Hsp40) Member B12
DNAJB13	0.85218	0.18334	-1.46198	0.0176839	-0.605196	0.466889	-1.20169	0.0387404	NM_001377263.1, NM_153614.4	DnaJ Heat Shock Protein Family (Hsp40) Member B13
DNAJB14	-0.0573858	0.788811	-0.236326	0.0247782	0.14737	0.364145	-0.0262302	0.874394	NM_001031723.4, NM_001278310.2, NM_001278311.2, NM_024920.3	DnaJ Heat Shock Protein Family (Hsp40) Member B14
DNAJB2	0.684677	6.9231e-06	0.72462	6.67286e-33	-0.0126707	0.985096	0.425187	6.00231e-12	NM_001039550.2, NM_006736.6	DnaJ Heat Shock Protein Family (Hsp40) Member B2
DNAJB4	2.52949	1.11674e-177	2.45744	3.39154e-200	-0.228067	0.0597852	0.364051	5.6413e-05	NM_001317099.2, NM_001317100.2, NM_001317101.2, NM_001317102.2, NM_001317103.2, NM_007034.5	DnaJ Heat Shock Protein Family (Hsp40) Member B4
DNAJB5	0.528026	0.0321779	0.662466	2.01666e-06	-0.560133	0.0290026	-0.994654	3.68225e-12	NM_001135004.3, NM_001135005.3, NM_001349723.3, NM_001349724.2, NM_001349725.2, NM_012266.6	DnaJ Heat Shock Protein Family (Hsp40) Member B5
DNAJB6	1.24626	1.79013e-84	0.773012	1.00071e-68	0.251036	0.00105886	0.384339	3.76271e-17	NM_001363676.1, NM_005494.3, NM_058246.4	DnaJ Heat Shock Protein Family (Hsp40) Member B6
DNAJB7	0.314815	0.675877	0.161829	0.911232	0.0962081	0.929131	0.28492	0.753773	NM_145174.2	DnaJ Heat Shock Protein Family (Hsp40) Member B7
DNAJB9	-0.126876	0.485537	0.447428	1.94429e-07	-0.189523	0.249513	0.141758	0.147125	NM_012328.3	DnaJ Heat Shock Protein Family (Hsp40) Member B9
DNAJC1	-0.29073	0.00629452	0.0258944	0.859533	-0.0347959	0.853212	0.0662522	0.490452	NM_022365.4	DnaJ Heat Shock Protein Family (Hsp40) Member C1
DNAJC10	-0.0983908	0.540006	-0.0263442	0.759667	-0.323634	0.00619234	-0.508855	3.26931e-25	NM_001271581.3, NM_018981.4	DnaJ Heat Shock Protein Family (Hsp40) Member C10
DNAJC11	0.139545	0.0736816	0.00137892	1	0.333326	3.00921e-07	0.501882	3.20694e-05	NM_018198.4	DnaJ Heat Shock Protein Family (Hsp40) Member C11
DNAJC12	-0.220031	0.0804154	0.131556	0.144125	0.235503	0.0495643	0.3556	1.11682e-06	NM_021800.3, NM_201262.2	DnaJ Heat Shock Protein Family (Hsp40) Member C12
DNAJC13	-0.0215652	0.963534	-0.030741	0.851472	-0.302441	0.0621843	-0.433267	3.0144e-07	NM_001329126.2, NM_015268.4, NM_173823.1	DnaJ Heat Shock Protein Family (Hsp40) Member C13
DNAJC14	-0.300663	0.0245659	-0.481564	0.0203087	0.176529	0.232904	0.473511	0.01285	NM_001394687.1, NM_001394688.1, NM_001394689.1, NM_001394690.1, NM_032364.6	DnaJ Heat Shock Protein Family (Hsp40) Member C14
DNAJC15	0.263107	0.0548331	0.0927771	0.421952	0.0987045	0.575992	0.0776918	0.481358	NM_013238.3	DnaJ Heat Shock Protein Family (Hsp40) Member C15
DNAJC16	0.203033	0.113029	0.168502	0.103799	-0.0686563	0.685658	-0.306212	0.000705267	NM_001287811.2, NM_015291.4	DnaJ Heat Shock Protein Family (Hsp40) Member C16
DNAJC17	-0.181089	0.163207	-0.227319	0.0330061	0.0130995	0.964521	0.0516936	0.701978	NM_018163.3	DnaJ Heat Shock Protein Family (Hsp40) Member C17
DNAJC18	-0.0537125	0.825622	-0.123931	0.545878	-0.512809	0.000255192	-0.921172	3.04656e-10	NM_152686.4	DnaJ Heat Shock Protein Family (Hsp40) Member C18
DNAJC19	-0.276416	0.0288899	-0.336035	0.000165753	-0.00354392	1	-0.104405	0.305073	NM_001190233.2, NM_145261.4, NM_201259.1, NM_201260.1, NM_201261.1	DnaJ Heat Shock Protein Family (Hsp40) Member C19
DNAJC2	0.132545	0.306734	0.504329	1.88449e-10	0.28517	0.00713631	0.392981	5.18755e-07	NM_001129887.3, NM_001362667.2, NM_001362668.2, NM_014377.3	DnaJ Heat Shock Protein Family (Hsp40) Member C2
DNAJC21	0.0965877	0.35493	0.0242171	0.84709	-0.0548853	0.654194	0.117145	0.112373	NM_001012339.3, NM_001348420.2, NM_194283.4	DnaJ Heat Shock Protein Family (Hsp40) Member C21
DNAJC22	-0.0508713	0.941684	-0.855929	4.15992e-05	0.0690673	0.896183	-0.671673	0.00056114	NM_001304944.2, NM_024902.4	DnaJ Heat Shock Protein Family (Hsp40) Member C22
DNAJC24	0.370229	0.00939098	-0.120902	0.366202	0.421519	0.00207629	0.942257	8.01086e-25	NM_181706.5	DnaJ Heat Shock Protein Family (Hsp40) Member C24
DNAJC25	0.305295	0.0262402	0.607987	9.44105e-09	0.375472	0.00389492	0.770386	1.34489e-14	NM_001015882.3	DnaJ Heat Shock Protein Family (Hsp40) Member C25
DNAJC27	0.513151	0.0531621	0.080534	0.831662	-0.0558159	0.911727	-0.681042	0.0018052	NM_001198559.1, NM_016544.3	DnaJ Heat Shock Protein Family (Hsp40) Member C27
DNAJC28	0.479941	0.531345	-0.462377	0.515551	-0.816426	0.363655	-1.34301	0.0271552	NM_001040192.3, NM_001320746.3, NM_017833.5	DnaJ Heat Shock Protein Family (Hsp40) Member C28
DNAJC3	0.0458094	0.825421	0.230216	0.00463837	-0.0251288	0.916738	-0.220239	0.00487634	NM_006260.5	DnaJ Heat Shock Protein Family (Hsp40) Member C3
DNAJC30	-0.125829	0.653636	-0.0980154	0.543404	0.101282	0.726099	-0.169278	0.197551	NM_032317.3	DnaJ Heat Shock Protein Family (Hsp40) Member C30
DNAJC4	-0.14252	0.476473	0.243275	0.0187092	-0.233418	0.184266	-0.302419	0.0016849	NM_001307980.1, NM_001307981.1, NM_005528.4	DnaJ Heat Shock Protein Family (Hsp40) Member C4
DNAJC5	-0.0140947	0.954769	0.136772	0.0367589	-0.0155424	0.936041	0.0746898	0.280782	NM_025219.3	DnaJ Heat Shock Protein Family (Hsp40) Member C5
DNAJC5G	-1.13351	0.59311	-2.73187	0.00777927	0.345552	0.868732	-1.25196	0.102514	NM_001303127.2, NM_001303128.2, NM_173650.3	DnaJ Heat Shock Protein Family (Hsp40) Member C5 Gamma
DNAJC6	-0.0150312	0.990279	0.232464	0.254023	-0.103972	0.667434	-0.246698	0.200086	NM_001256864.2, NM_001256865.2, NM_014787.4	DnaJ Heat Shock Protein Family (Hsp40) Member C6
DNAJC7	0.252533	3.40427e-05	0.264474	4.20703e-05	0.420147	1.20858e-13	0.715845	1.75597e-35	NM_001144766.3, NM_003315.4	DnaJ Heat Shock Protein Family (Hsp40) Member C7
DNAJC8	-0.178085	0.0381996	0.18095	0.00239662	0.0435633	0.721908	0.293557	4.96121e-08	NM_014280.3	DnaJ Heat Shock Protein Family (Hsp40) Member C8
DNAJC9	0.0500258	0.794509	-0.245749	0.0240445	-0.0134603	0.96485	0.0649661	0.624271	NM_015190.5	DnaJ Heat Shock Protein Family (Hsp40) Member C9
HSP90AA1	1.34854	1.68656e-75	2.20334	1.74628e-171	2.27091	1.01221e-214	2.9586	0	NM_001017963.3 , NM_005348.4	Heat Shock Protein 90 Alpha Family Class A Member 1
HSP90AB1	0.565445	1.6864e-23	1.04065	4.59276e-71	0.666936	1.85788e-32	1.29696	1.20281e-110	NM_001271969.2, NM_001271970.2, NM_001271971.2, NM_001271972.2, NM_001371238.1	Heat Shock Protein 90 Alpha Family Class B Member 1
HSP90B1	-0.0108239	0.963389	0.0546258	0.340707	0.148618	0.0674522	-0.499217	1.62161e-33	NM_003299.3	Heat Shock Protein 90 Beta Family Member 1
HSPA12A	-0.155141	0.190591	-0.0078129	1	0.259649	0.00956787	0.232557	0.0565065	NM_001330164.2, NM_025015.3	Heat Shock Protein Family A (Hsp70) Member 12A
HSPA12B	0.124606	0.903461	0.25425	0.58637	-0.00253096	1	0.256518	0.537776	NM_001197327.2, NM_001318322.2, NM_052970.5	Heat Shock Protein Family A (Hsp70) Member 12B
HSPA13	-0.548652	6.9264e-05	-0.315268	0.000674486	-0.207823	0.216626	-0.0445852	0.726142	NM_006948.5	Heat Shock Protein Family A (Hsp70) Member 13
HSPA14	-0.197374	0.130583	-0.287225	0.000699177	0.180172	0.166271	0.386305	2.87782e-07	NM_001037538.1, NM_001278205.1, NM_016299.4	Heat Shock Protein Family A (Hsp70) Member 14
HSPA1A	4.56203	0	4.24575	0	1.04511	1.08252e-20	2.42806	0	NM_005345.6	Heat Shock Protein Family A (Hsp70) Member 1A
HSPA1B	4.92716	0	4.78889	0	1.09221	3.1997e-25	2.59131	0	NM_005346.6	Heat Shock Protein Family A (Hsp70) Member 1B
HSPA1L	3.71198	1.98524e-170	3.39397	1.65212e-185	0.121305	0.691569	1.04188	3.80169e-15	NM_005527.4	Heat Shock Protein Family A (Hsp70) Member 1 Like
HSPA2	1.20605	5.29774e-12	0.343993	0.00686356	-0.443332	0.0948901	-1.10224	1.15476e-18	NM_001387931.1, NM_021979.4	Heat Shock Protein Family A (Hsp70) Member 2
HSPA4	0.534709	3.37946e-09	0.733442	1.25657e-54	0.581947	7.74386e-11	1.22073	5.20255e-154	NM_002154.4, NM_198431.1	Heat Shock Protein Family A (Hsp70) Member 4
HSPA4L	0.916605	3.99745e-23	1.12955	3.02174e-73	0.645328	1.83085e-11	1.64531	2.45549e-159		Heat Shock Protein Family A (Hsp70) Member 4 Like
HSPA5	0.00416896	0.999139	0.394547	1.02606e-15	0.733693	2.22833e-45	0.203013	6.01293e-05	NM_005347.5	Heat Shock Protein Family A (Hsp70) Member 5
HSPA6	7.66397	0	8.38253	0	3.46977	9.60021e-164	6.53646	0	NM_002155.5	Heat Shock Protein Family A (Hsp70) Member 6
HSPA7	8.21493	7.79045e-26	9.17211	5.12756e-197	3.11199	0.000504834	7.08624	1.28024e-116	NA	Heat Shock Protein Family A (Hsp70) Member 7 (Pseudogene)
HSPA8	0.44008	1.26762e-05	0.890569	7.08528e-06	-0.894397	7.2398e-22	-0.569701	0.00444761	NM_006597.6, NM_153201.4	Heat Shock Protein Family A (Hsp70) Member 8
HSPA9	-0.127499	0.0828944	-0.0508738	0.463227	0.254918	4.8273e-05	0.361972	7.12847e-14	NM_004134.7	Heat Shock Protein Family A (Hsp70) Member 9
HSPB1	2.23492	9.7797e-61	2.43673	2.86485e-224	2.67799	5.29477e-87	2.8397	0	NM_001540.5	Heat Shock Protein Family B (Small) Member 1
HSPB11	-0.441163	0.00063827	-0.229074	0.0267374	-0.17873	0.252182	-0.205003	0.0388554	NM_001316935.2, NM_001382249.1, NM_001382250.1, NM_001382251.1, NM_001382252.1	Intraflagellar Transport 25
HSPB6	0.874799	0.116456	1.08015	0.0511808	0.0950122	0.934562	-0.194505	0.817441	NM_144617.3	Heat Shock Protein Family B (Small) Member 6
HSPB7	-0.696122	0.690946	0.736099	0.590674	-0.033824	NA	0.808486	0.502346	NM_001349682.2, NM_001349683.2, NM_001349685.2, NM_001349686.2, NM_001349687.2, NM_001349688.2, NM_001349689.2, NM_014424.5	Heat Shock Protein Family B (Small) Member 7
HSPB8	1.54395	1.54825e-94	0.856043	4.0809e-43	0.473854	1.56318e-08	0.810372	4.00864e-39	NM_014365.3	Heat Shock Protein Family B (Small) Member 8
HSPB9	0.797056	0.127245	1.45213	0.00106218	-0.258096	0.750094	1.02658	0.0255075	NM_033194.3	Heat Shock Protein Family B (Small) Member 9
HSPBAP1	0.118071	0.566526	-0.0647655	0.675173	0.157182	0.407484	-0.340335	0.000846795	NM_001320728.2, NM_024610.6	HSPB1 Associated Protein 1
HSPBP1	-0.216522	0.179305	0.212889	0.00696179	0.0696065	0.744647	0.125665	0.123007	NM_001130106.2, NM_001297600.2, NM_012267.5	HSPA (Hsp70) Binding Protein 1
HSPD1	0.633753	2.17004e-24	0.959724	3.73847e-82	0.968587	7.10687e-57	1.26811	8.15425e-144	NM_002156.5, NM_199440.2	Heat Shock Protein Family D (Hsp60) Member 1
HSPE1	0.864682	0.000207507	0.667438	7.25365e-10	1.08103	1.19808e-06	1.29147	9.91122e-37	NM_002157.3	Heat Shock Protein Family E (Hsp10) Member 1
HSPH1	3.10837	0	3.45589	0	2.44075	3.4974e-211	3.22605	0	NM_001286503.2, NM_001286504.1, NM_001286505.1, NM_001349704.2, NM_006644.4	Heat Shock Protein Family H (Hsp110) Member 1

## Sheet: HepG2
hgnc_symbol	0RvsControl_l2fc_B1	0RvsControl_padj_B1	0RvsControl_l2fc_B2	0RvsControl_padj_B2	8RvsControl_l2fc_B1	8RvsControl_padj_B1	8RvsControl_l2fc_B2	8RvsControl_padj_B2	Longform Gene Name	Refseq
BAG1	0.073551	0.641416	0.357391	2.52208e-06	0.626352	2.15994e-09	1.01514	3.11852e-48	BAG Cochaperone 1	NM_001172415.2, NM_001349286.2, NM_001349299.2, NM_004323.6
BAG2	-0.05011	0.765594	0.24617	0.000391	0.569916	4.07902e-08	0.707053	1.01735e-29	BAG Cochaperone 2	NM_004282.4
BAG3	3.91764	0	3.61412	0	4.75627	0	4.74916	0	BAG Cochaperone 3	NM_004281.4
BAG4	0.468814	0.001926	0.455517	2.48684e-08	0.482879	0.000713067	0.547083	3.18733e-12	BAG Cochaperone 4	NM_001204878.2, NM_004874.4
BAG5	0.353563	0.00015	0.225299	0.014395	0.666146	4.84956e-15	0.52179	9.05409e-11	BAG Cochaperone 5	NM_001015048.3, NM_001015049.5, NM_004873.4
BAG6	0.019224	0.883913	-0.08089	0.143791	-0.04474	0.627315	0.035831	0.535275	BAG Cochaperone 6	NM_001098534.2, NM_001199697.2, NM_001199698.2, NM_001387940.1, NM_001387942.1, NM_001387943.1, NM_001387944.1, NM_001387946.1, NM_001387949.1, NM_001387951.1, NM_001387954.1, NM_001387955.1, NM_001387956.1, NM_001387958.1, NM_001387961.1, NM_001387963.1, NM_001387964.1, NM_001387965.1, NM_001387982.1, NM_001387983.1, NM_001387984.1, NM_001387985.1, NM_001387986.1, NM_001387987.1, NM_001387988.1,…
DNAJA1	1.07547	3.41818e-62	1.35008	3.50775e-125	2.17075	1.94918e-256	2.62129	0	DnaJ Heat Shock Protein Family (Hsp40) Member A1	NM_001314039.2 , NM_001539.4
DNAJA2	0.041565	0.706581	0.14236	0.023285	0.640649	2.85669e-20	0.631586	4.4224e-32	DnaJ Heat Shock Protein Family (Hsp40) Member A2	NM_005880.4
DNAJA3	-0.27862	0.000247	0.09575	0.215271	-1.4132	2.34257e-85	-1.21133	1.08763e-83	DnaJ Heat Shock Protein Family (Hsp40) Member A3	NM_001135110.3, NM_001286516.2, NM_005147.6
DNAJA4	0.920044	0.000121	0.637153	0.00288	0.793609	0.001014	0.843377	1.59105e-05	DnaJ Heat Shock Protein Family (Hsp40) Member A4	NM_001130182.2, NM_001130183.2, NM_001387384.1, NM_001387385.1, NM_001387386.1, NM_001387387.1, NM_001387388.1, NM_018602.4
DNAJB1	4.40362	0	4.34083	0	4.39887	0	4.37561	0	DnaJ Heat Shock Protein Family (Hsp40) Member B1	NM_001300914.2, NM_001313964.2, NM_006145.3
DNAJB11	-0.6122	2.04659e-08	-0.36602	1.28107e-07	1.03198	3.64739e-24	0.916864	2.45418e-46	DnaJ Heat Shock Protein Family (Hsp40) Member B11	NM_001378451.1, NM_016306.6
DNAJB12	-0.14909	0.248076	-0.35679	4.96773e-11	-0.03	0.836358	-0.1484	0.007803	DnaJ Heat Shock Protein Family (Hsp40) Member B12	NM_001002762.5, NM_001365080.3, NM_001365081.3, NM_017626.7
DNAJB13	-0.37724	0.546909	0.833778	0.212585	0.033934	0.979045	0.229815	0.784148	DnaJ Heat Shock Protein Family (Hsp40) Member B13	NM_001377263.1, NM_153614.4
DNAJB14	-0.4596	0.000255	0.051472	0.710268	0.436408	0.000201	0.29804	0.000605	DnaJ Heat Shock Protein Family (Hsp40) Member B14	NM_001031723.4, NM_001278310.2, NM_001278311.2, NM_024920.3
DNAJB2	0.852047	4.01807e-09	0.437244	3.40411e-13	1.07901	6.57809e-15	0.845447	2.7415e-49	DnaJ Heat Shock Protein Family (Hsp40) Member B2	NM_001039550.2, NM_006736.6
DNAJB4	2.15227	1.50879e-107	2.9747	1.72379e-273	2.30338	2.40194e-123	2.0583	5.5924e-128	DnaJ Heat Shock Protein Family (Hsp40) Member B4	NM_001317099.2, NM_001317100.2, NM_001317101.2, NM_001317102.2, NM_001317103.2, NM_007034.5
DNAJB5	0.193693	0.621431	-0.12592	0.675063	0.787337	0.003853	0.371078	0.060623	DnaJ Heat Shock Protein Family (Hsp40) Member B5	NM_001135004.3, NM_001135005.3, NM_001349723.3, NM_001349724.2, NM_001349725.2, NM_012266.6
DNAJB6	0.702118	6.09509e-27	0.555091	5.36255e-40	3.11301	0	2.06086	0	DnaJ Heat Shock Protein Family (Hsp40) Member B6	NM_001363676.1, NM_005494.3, NM_058246.4
DNAJB7	-0.78834	0.15697	0.086787	0.990611	-1.52343	0.00307	-0.22477	0.839768	DnaJ Heat Shock Protein Family (Hsp40) Member B7	NM_145174.2
DNAJB9	-0.27599	0.034061	0.245146	0.003351	0.678317	6.3156e-10	0.706353	1.14401e-21	DnaJ Heat Shock Protein Family (Hsp40) Member B9	NM_012328.3
DNAJC1	-0.04247	0.789405	0.118002	0.212823	-0.11184	0.342872	0.46238	4.33466e-10	DnaJ Heat Shock Protein Family (Hsp40) Member C1	NM_022365.4
DNAJC10	-0.41173	0.000173	-0.14952	0.004089	-0.65478	1.07241e-10	-0.50997	1.18594e-27	DnaJ Heat Shock Protein Family (Hsp40) Member C10	NM_001271581.3, NM_018981.4
DNAJC11	0.223953	0.001733	0.103257	0.522121	-0.67999	6.89685e-24	-0.71462	2.74839e-10	DnaJ Heat Shock Protein Family (Hsp40) Member C11	NM_018198.4
DNAJC12	-0.17578	0.134728	0.286185	0.000118	-0.74076	3.94643e-14	-0.30228	3.17931e-05	DnaJ Heat Shock Protein Family (Hsp40) Member C12	NM_021800.3, NM_201262.2
DNAJC13	0.238283	0.150835	0.199595	0.030773	-0.56399	6.55155e-05	-0.65773	2.68033e-15	DnaJ Heat Shock Protein Family (Hsp40) Member C13	NM_001329126.2, NM_015268.4, NM_173823.1
DNAJC14	0.057358	0.818333	0.005138	1	0.428837	0.00647	-0.02872	0.964093	DnaJ Heat Shock Protein Family (Hsp40) Member C14	NM_001394687.1, NM_001394688.1, NM_001394689.1, NM_001394690.1, NM_032364.6
DNAJC15	0.284881	0.027316	0.064395	0.585633	-0.21864	0.0831	-0.14312	0.104768	DnaJ Heat Shock Protein Family (Hsp40) Member C15	NM_013238.3
DNAJC16	0.02835	0.872512	-0.28818	0.000463	-1.12943	1.43068e-29	-1.37404	1.00975e-71	DnaJ Heat Shock Protein Family (Hsp40) Member C16	NM_001287811.2, NM_015291.4
DNAJC17	-0.486	2.30695e-05	-0.65581	6.4768e-12	-0.42359	0.000176	0.017655	0.939235	DnaJ Heat Shock Protein Family (Hsp40) Member C17	NM_018163.3
DNAJC18	-0.11252	0.589297	-0.13365	0.47912	-0.68749	1.81143e-05	-0.8132	8.58822e-09	DnaJ Heat Shock Protein Family (Hsp40) Member C18	NM_152686.4
DNAJC19	-0.3858	0.000322	-0.28245	0.000554	-0.96628	1.49637e-21	-0.84605	4.68762e-29	DnaJ Heat Shock Protein Family (Hsp40) Member C19	NM_001190233.2, NM_145261.4, NM_201259.1, NM_201260.1, NM_201261.1
DNAJC2	0.150054	0.197743	0.469336	6.88759e-10	0.594469	1.10611e-10	0.679276	1.01013e-20	DnaJ Heat Shock Protein Family (Hsp40) Member C2	NM_001129887.3, NM_001362667.2, NM_001362668.2, NM_014377.3
DNAJC21	-0.00877	0.973532	0.030291	0.795858	0.089641	0.343845	0.334493	1.9093e-07	DnaJ Heat Shock Protein Family (Hsp40) Member C21	NM_001012339.3, NM_001348420.2, NM_194283.4
DNAJC22	0.064679	0.695176	-0.02514	0.92489	-0.52948	1.83523e-06	-0.81628	2.90087e-15	DnaJ Heat Shock Protein Family (Hsp40) Member C22	NM_001304944.2, NM_024902.4
DNAJC24	-0.18088	0.299609	0.74397	7.90953e-11	0.330902	0.020086	1.25984	3.66868e-32	DnaJ Heat Shock Protein Family (Hsp40) Member C24	NM_181706.5
DNAJC25	0.440382	0.000102	0.621243	7.46175e-11	1.50156	1.97438e-51	1.62838	3.62899e-75	DnaJ Heat Shock Protein Family (Hsp40) Member C25	NM_001015882.3
DNAJC27	-0.87366	0.000208	0.244739	0.330251	-0.03543	0.922955	0.253964	0.252351	DnaJ Heat Shock Protein Family (Hsp40) Member C27	NM_001198559.1, NM_016544.3
DNAJC28	-1.35595	3.05951e-05	-1.20046	0.002539	-0.65133	0.040118	-1.07836	0.004575	DnaJ Heat Shock Protein Family (Hsp40) Member C28	NM_001040192.3, NM_001320746.3, NM_017833.5
DNAJC3	-0.1907	0.137583	0.033477	0.790951	0.784052	1.79314e-14	0.853962	1.98573e-37	DnaJ Heat Shock Protein Family (Hsp40) Member C3	NM_006260.5
DNAJC30	-0.11779	0.647891	-0.35916	0.004075	-0.87307	2.61817e-06	-0.92196	8.70635e-15	DnaJ Heat Shock Protein Family (Hsp40) Member C30	NM_032317.3
DNAJC4	0.187936	0.241135	-0.16638	0.097164	0.156806	0.288383	-0.14994	0.108611	DnaJ Heat Shock Protein Family (Hsp40) Member C4	NM_001307980.1, NM_001307981.1, NM_005528.4
DNAJC5	0.265382	0.001576	-0.17338	0.002063	-0.44447	8.93608e-09	-0.54563	6.45552e-27	DnaJ Heat Shock Protein Family (Hsp40) Member C5	NM_025219.3
DNAJC5G	-1.68702	0.004059	-0.46513	0.607848	-0.72333	0.170955	-2.3454	0.007348	DnaJ Heat Shock Protein Family (Hsp40) Member C5 Gamma	NM_001303127.2, NM_001303128.2, NM_173650.3
DNAJC6	0.293108	0.232192	0.88746	1.02013e-06	0.08829	0.746271	-0.20101	0.390781	DnaJ Heat Shock Protein Family (Hsp40) Member C6	NM_001256864.2, NM_001256865.2, NM_014787.4
DNAJC7	0.603003	1.25639e-25	0.312795	1.11621e-07	1.04989	3.62313e-79	0.894485	4.25586e-60	DnaJ Heat Shock Protein Family (Hsp40) Member C7	NM_001144766.3, NM_003315.4
DNAJC8	0.194726	0.01846	0.085151	0.183695	0.266605	0.000369	0.271033	1.46937e-07	DnaJ Heat Shock Protein Family (Hsp40) Member C8	NM_014280.3
DNAJC9	0.086887	0.565624	0.153005	0.185641	-0.23704	0.04462	-0.50763	1.43937e-07	DnaJ Heat Shock Protein Family (Hsp40) Member C9	NM_015190.5
HSP90AA1	1.91527	6.66e-152	1.74345	1.56e-118	3.00864	0	3.45169	0	Heat Shock Protein 90 Alpha Family Class A Member 1	NM_001017963.3, NM_005348.4
HSP90AB1	1.19535	1.01e-105	1.00797	6.49e-74	1.95676	1.9e-284	2.23975	0	Heat Shock Protein 90 Alpha Family Class B Member 1	NM_001271969.2, NM_001271970.2, NM_001271971.2, NM_001271972.2, NM_001371238.1, NM_007355.4
HSP90B1	-0.2184	0.002435	0.228517	3.1e-08	0.327389	5.81e-07	0.307892	6.04e-15	Heat Shock Protein 90 Beta Family Member 1	NM_003299.3
HSPA12A	-0.41605	6.00095e-06	-0.39061	0.000302	0.390809	3.6229e-06	-0.03562	0.82447	Heat Shock Protein Family A (Hsp70) Member 12A	NM_001330164.2, NM_025015.3
HSPA12B	0.251768	0.452264	-0.34029	0.16893	-0.98374	0.000233	-0.96146	3.62185e-06	Heat Shock Protein Family A (Hsp70) Member 12B	NM_001197327.2, NM_001318322.2, NM_052970.5
HSPA13	-0.78393	9.88739e-10	-0.01376	0.968373	-0.27664	0.040382	0.099621	0.291752	Heat Shock Protein Family A (Hsp70) Member 13	NM_006948.5
HSPA14	-0.32445	0.017122	-0.4277	2.39205e-07	0.938179	1.05479e-17	1.12839	3.75301e-56	Heat Shock Protein Family A (Hsp70) Member 14	NM_001037538.1, NM_001278205.1, NM_016299.4
HSPA1A	4.66574	0	5.36764	0	6.66587	0	7.55592	0	Heat Shock Protein Family A (Hsp70) Member 1A	NM_005345.6
HSPA1B	5.09192	0	5.97937	0	6.11702	0	7.0563	0	Heat Shock Protein Family A (Hsp70) Member 1B	NM_005346.6
HSPA1L	5.01854	2.07046e-206	4.13757	6.61703e-220	4.12805	1.46758e-136	3.47006	1.25922e-151	Heat Shock Protein Family A (Hsp70) Member 1 Like	NM_005527.4
HSPA2	0.800839	0.000335	1.64074	9.07172e-07	1.73636	1.47758e-19	4.10342	1.58582e-48	Heat Shock Protein Family A (Hsp70) Member 2	NM_001387931.1, NM_021979.4
HSPA4	0.811336	9.25e-21	0.649008	1.43e-47	0.527155	1.52e-09	0.654687	3.1e-49	Heat Shock Protein Family A (Hsp70) Member 4	NM_002154.4, NM_198431.1
HSPA4L	2.14264	2.7e-106	1.83272	6.83e-149	4.7381	0	4.57893	0	Heat Shock Protein Family A (Hsp70) Member 4 Like	NM_001317381.2, NM_001317382.2, NM_001317383.2, NM_014278.4
HSPA5	-0.35409	7.56467e-11	0.041136	0.543516	0.867901	2.76246e-64	0.833667	6.607e-78	Heat Shock Protein Family A (Hsp70) Member 5	NM_005347.5
HSPA6	7.35472	0	8.76152	0	8.37933	0	9.71946	0	Heat Shock Protein Family A (Hsp70) Member 6	NM_002155.5
HSPA7	9.27289	3.82103e-13	8.36568	1.39798e-35	8.65995	4.03037e-12	9.29982	6.28207e-45	Heat Shock Protein Family A (Hsp70) Member 7 (Pseudogene)	NA
HSPA8	1.97067	1.8506e-106	1.61907	3.12179e-20	2.49184	4.95295e-171	2.7174	2.82348e-57	Heat Shock Protein Family A (Hsp70) Member 8	NM_006597.6, NM_153201.4
HSPA9	-0.17778	0.00617	0.003733	1	-0.0411	0.572716	0.140581	0.003541	Heat Shock Protein Family A (Hsp70) Member 9	NM_004134.7
HSPB1	3.10308	2.10204e-116	3.08795	0	4.0458	7.73723e-199	4.90294	0	Heat Shock Protein Family B (Small) Member 1	NM_001540.5
HSPB11	-0.2265	0.15031	-0.13886	0.22148	-0.1982	0.179555	-0.47396	2.88507e-07	NA	NA
HSPB2	4.1751	0.016572	-0.38047	NA	5.65057	0.000218	2.14064	0.292685	Heat Shock Protein Family B (Small) Member 2	NM_001541.4
HSPB3	-3.27534	0.126559	0	NA	-2.05197	0.318984	1.67794	0.432317	Heat Shock Protein Family B (Small) Member 3	NM_006308.3
HSPB6	1.26817	0.016206	0.463199	0.636353	1.09938	0.031455	1.27681	0.047931	Heat Shock Protein Family B (Small) Member 6	NM_144617.3
HSPB7	1.9214	0.238034	1.66538	0.213332	2.29051	0.106972	1.42909	0.256279	Heat Shock Protein Family B (Small) Member 7	NM_001349682.2, NM_001349683.2, NM_001349685.2, NM_001349686.2, NM_001349687.2, NM_001349688.2, NM_001349689.2, NM_014424.5
HSPB8	1.12994	0.000848	0.412328	0.379588	4.96184	6.71151e-83	4.87334	5.48286e-80	Heat Shock Protein Family B (Small) Member 8	NM_014365.3
HSPB9	1.3668	0.000131	0.313382	0.370656	0.536674	0.174037	0.019596	1	Heat Shock Protein Family B (Small) Member 9	NM_033194.3
HSPBAP1	-1.01225	3.62e-13	-0.47056	1.66e-05	-0.83141	1.63e-09	-0.80178	4.25e-14	HSPB1 Associated Protein 1	NM_001320728.2, NM_024610.6
HSPBP1	0.19454	0.196888	-0.17739	0.017782	-0.09273	0.53967	-0.04891	0.568923	HSPA (Hsp70) Binding Protein 1	NM_001130106.2, NM_001297600.2, NM_012267.5
HSPD1	1.29145	4.76559e-102	1.05496	8.66838e-110	1.58814	6.33645e-155	1.66741	1.64082e-275	Heat Shock Protein Family D (Hsp60) Member 1	NM_002156.5, NM_199440.2
HSPE1	1.11118	2.9e-07	0.359969	0.000709	1.886	1.7e-20	0.975531	4.43e-24	Heat Shock Protein Family E (Hsp10) Member 1	NM_002157.3
HSPH1	3.29824	0	3.80969	0	4.61623	0	5.53918	0	Heat Shock Protein Family H (Hsp110) Member 1	NM_001286503.2, NM_001286504.1, NM_001286505.1, NM_001349704.2, NM_006644.4
